# Supplementary material for: Serology for Neosporosis, Q fever and Brucellosis to assess the cause of abortion in two dairy cattle herds in Ecuador
Source: BMC Vet Res. 2019 Jun 11;15:194. doi: 10.1186/s12917-019-1924-7 (PMC6560894; doi:10.1186/s12917-019-1924-7)
Supplement: Supplementary file 1 — Detailed values for all serological tests for all the subjects included on this study. (XLSX 30 kb) [file 12917_2019_1924_MOESM1_ESM.xlsx]

## Sheet: farm 1
Muestra	Animal	DO fiebre Q	S/P FQ	DO Brucelosis	SP Brucelosis	DO Neospora	S/P Neospora	DO ParaTB	S/P
1	39047	1.842	156.132	0.142	0.088968	0.257	8.53921	0.197	0.04477			Abortado	Sin aborto
2	36054	2.585	224.391	0.232	5.42705	1.278	63.3727	0.216	0.0602361		Prevalencia FQ	60.7143	59.4595
3	37184	0.522	34.8645	0.263	7.26572	0.306	11.1708	0.255	0.0919821		Prevalencia Neospora	37.5	13.5135
4	36935	2.47	213.826	0.174	1.98695	1.88	95.7035	0.26	0.0960521		Prevalencia ParaTB	5.35714	0
5	38296	0.2	5.2825	0.124	-0.978648	1.439	72.0193	0.227	0.0691901		Prevalencia Brucelosis	0	NA
6	37283	1.182	95.4984	0.147	0.385528	0.333	12.6208	0.369	0.184778
7	38204	0.16	1.60772	0.117	-1.39383	0.309	11.3319	0.288	0.118844
8	39894	0.67	48.4612	0.169	1.69039	0.292	10.4189	0.43	0.234432
9	38338	0.2	5.2825	0.103	-2.2242	0.224	6.76692	0.213	0.0577941
10	38729	0.209	6.10932	0.413	16.1625	1.505	75.5639	0.354	0.172568		Positivo
11	37455	1.557	129.949	0.216	4.47805	0.277	9.61332	0.265	0.100122		Sospecho
12	37532	1.334	109.463	0.14	-0.029656	1.858	94.522	0.235	0.0757021
13	39424	1.658	139.228	0.129	-0.682088	0.263	8.86144	0.417	0.22385				cattle with an abortion
14	38874	1.111	88.9757	0.099	-2.46145	0.35	13.5338	0.342	0.1628
15	40033	3.044	266.559	0.246	6.25741	1.763	89.42	0.349	0.168498
16	38068	0.885	68.2131	0.127	-0.800712	0.31	11.3856	0.244	0.0830281
17	39442	0.178	3.26137	0.121	-1.15658	1.839	93.5016	0.375	0.189662
18	38888	0.377	21.5434	0.155	0.860024	0.216	6.33727	0.213	0.0577941
19	39041	2.139	183.418	0.182	2.46145	0.321	11.9764	0.313	0.139194
20	38206	0.988	77.6757	0.113	-1.63108	0.34	12.9968	0.271	0.105006
21	37214	1.38	113.689	0.108	-1.92764	1.895	96.5091	0.448	0.249084
22	40173	3.301	290.17	0.106	-2.04626	0.301	10.9023	0.382	0.19536
23	37112	0.279	12.5402	0.131	-0.563464	1.889	96.1869	0.216	0.0602361
24	39254	0.384	22.1865	0.143	0.14828	0.273	9.3985	0.252	0.0895401
25	38764	0.862	137.061	0.186	2.6987	1.252	61.9764	0.532	0.31746
26	36462	0.315	35.9519	0.149	0.504152	1.852	94.1998	0.876	0.597477
27	39046	0.424	56.0998	0.149	0.504152	0.305	11.1171	0.5	0.291412
28	33814	0.253	24.4917	0.118	-1.33452	0.33	12.4597	0.15	0.00651201
29	39777	0.453	61.4603	0.124	-0.978648	0.354	13.7487	0.248	0.0862841
30	40082	1.29	105.42	0.122	-1.09727	0.289	10.2578	0.25	0.0879121
31	40240	2.146	184.061	0.175	2.04626	0.192	5.04834	0.253	0.0903541
32	39960	0.349	18.9711	0.141	0.029656	2.143	109.828	0.222	0.0651201
33	39294	0.639	45.6132	0.084	-3.35113	0.272	9.34479	0.26	0.0960521
34	39794	2.73	173.512	0.131	-0.563464	1.858	94.522	0.203	0.049654
35	38866	0.34	13.6455	0.132	-0.504152	0.239	9.02643	0.171	0.023606
36	40270	0.495	24.0134	0.11	-1.80902	0.297	12.766	0.461	0.259666
37	39115	1.255	74.8495	0.136	-0.266904	1.835	111.928	0.341	0.161986
38	38980	2.416	152.508	0.095	-2.6987	0.312	13.7331	0.222	0.0651201
39	38144	0.267	8.76254	0.086	-3.2325	0.26	10.3804	0.187	0.03663
40	37845	0.235	6.62207	0.139	-0.088968	1.489	89.6196	0.225	0.0675621
41	35882	0.239	6.88963	0.101	-2.34282	0.379	18.0529	0.2	0.047212
42	40788	0.739	40.3344	0.162	1.27521	0.22	7.80142	0.336	0.157916
43	38286	0.863	48.6288	0.168	1.63108	1.663	100.838	0.232	0.0732601
44	39113	0.575	29.3645	0.123	-1.03796	0.336	15.2805	0.876	0.597477
45	38780	1.295	77.5251	0.13	-0.622776	0.284	11.9278	0.242	0.0814001
46	39004	3.189	204.214	0.117	-1.39383	1.584	95.7447	1.554	1.14937
47	40548	2.917	186.02	0.104	-2.16489	0.311	13.6686	0.181	0.031746
48	40917	0.389	16.9231	0.131	-0.563464	0.263	10.5738	0.262	0.0976801
49	39692	3.057	195.385	0.132	-0.504152	0.377	17.9239	0.303	0.131054
50	38383	0.179	5.72588	0.158	4.38849	0.209	7.0922	0.179	0.030118
51	38267	1.84	155.5	0.248	17.3381	1.617	97.8723	0.262	0.0976801
52	37501	0.266	13.5708	0.122	-0.791367	1.148	67.6338	0.285	0.116402
53	38759	2.891	250.271	0.109	-2.66187	0.277	11.4765	0.506	0.296296
54	37319	0.226	9.96393	0.12	-1.07914	1.62	98.0658	0.189	0.038258
55	38877	2.161	184.445	0.115	-1.79856	1.17	69.0522	0.279	0.111518
56	37318	1.323	108.882	0.146	2.66187	0.36	16.8279	0.191	0.039886
57	38850	1.641	137.556	0	0	0.31	13.6041	0.42	0.226292
58	40615	0.144	2.56988	0	0	0.37	17.4726	0.218	0.0618641
59	33794	0.718	54.3282	0	0	0.3	12.9594	0.419	0.225478
60	38603	0.733	55.6808	0	0	0.49	25.2095	0.141	-0.000814
61	39373	0.363	22.3174	0	0	0.33	14.8936	0.36	0.177452
62	35665	2.681	231.335	0	0	1.57	94.842	0.254	0.0911681
63	40306	2.647	228.269	0	0	0.3	12.9594	0.361	0.178266
64	40696	0.559	39.991	0	0	0.67	36.815	0.194	0.042328
65	38273	0.183	6.08656	0	0	0.25	9.73565	0.194	0.042328
66	38896	0.193	6.98828	0	0	0.28	11.6699	0.259	0.0952381
67	38810	0.425	27.908	0	0	0.32	14.2489	0.154	0.00976801
68	38319	2.509	215.825	0	0	0.26	10.3804	0.406	0.214896
69	40096	0.203	7.88999	0	0	0.24	9.09091	0.285	0.116402
70	39459	1.908	161.632	0	0	0.38	18.1173	0.199	0.0463981
71	38518	1.316	108.251	0	0	0.27	11.0251	0.189	0.038258
72	38775	1.37	113.12	0	0	0.23	8.44616	0.174	0.026048
73	40937	0.301	16.7268	0	0	0.67	36.815	0.382	0.19536
74	38605	0.182	3.07692	0	0	0.127	-2.15706	0.151	0.00732601
75	39375	1.754	108.227	0	0	1.639	99.7641	0.279	0.111518
76	40075	2.474	156.388	0	0	0.432	18.4024	0.2	0.047212
77	40850	2.827	180	0	0	2.188	136.771	0.445	0.246642
78		0.239	6.88963	0	0	0.197	2.56151	0.199	0.0463981
79	40869	3.111	198.997	0	0	0.295	9.16751	0.487	0.28083
80	40144	0.475	22.6756	0	0	0.246	5.86451	0.209	0.054538
81	39611	1.432	86.689	0	0	0.333	11.729	0.334	0.156288
82	41081	0.801	44.4816	0	0	0.329	11.4594	0.198	0.0455841
83	41284	2.593	164.348	0	0	0.306	9.909	0.184	0.034188
84	40301	1.064	62.0736	0	0	0.753	40.0404	0.201	0.0480261
85	40244	0.205	4.61538	0	0	0.357	13.3468	0.345	0.165242
86	39569	2.833	180.401	0	0	0.22	4.1119	0.529	0.315018
87	39966	3.354	215.251	0	0	0.177	1.21335	0.227	0.0691901
88	39683	1.778	109.833	0	0	0.168	0.606673	0.242	0.0814001
89	39307	0.457	21.4716	0	0	0.218	3.97708	0.211	0.0561661
90	41110	0.255	7.95987	0	0	0.279	8.08898	0.15	0.00651201
91	35836	2.848	181.405	0	0	1.253	73.7445	0.117	-0.02035
92	40020	0.183	3.14381	0	0	0.232	4.9208	0.193	0.041514
93	40729	1.638	100.468	0	0	0.252	6.26896	0.144

## Sheet: farm 2
Muestra	Animal	DO FQ	S/P FQ	DO Brucelosis	S/P Bruce	DO neospora	S/P neospora	ParaTB	S/P
1	34508	0.189	19.2638	0.258	18.777	1.239	75.4043	0.132	0.0144357
2	37977	0.766	160.859	0.12	-1.07914	0.287	11.2534	0.158	0.0371829			Cattle with an abortion
3	33558	0.341	56.5644	0.125	-0.359712	0.948	55.7951	0.186	0.0616798
4	37782	0.155	10.9202	0.166	5.53957	0.266	9.83827	0.284	0.147419
5	35079	0.109	-0.368098	0.104	-3.38129	0.188	4.58221	0.478	0.317148
6	21786	1.687	386.871	0.213	12.3022	0.225	7.07547	0.229	0.0993001
7	34920	0.163	12.8834	0.367	34.4604	0.22	6.73854	0.235	0.104549
8	34025	0.137	6.50307	0.196	9.85612	1.545	96.0243	0.502	0.338145
9	23598	0.098	-3.06748	0.656	76.0432	0.198	5.25606	0.205	0.0783027				Abortado	Sin aborto
10	34043	0.189	19.2638	0.127	-0.0719424	0.232	7.54717	0.129	0.011811			Prevalencia FQ	33.3333	55
11	15033	0.155	10.9202	0.136	1.22302	0.295	11.7925	0.149	0.0293088			Prevalencia Neospora	15.3846	12.5
12	38329	0.24	31.7791	0.175	6.83453	0.265	9.77089	0.127	0.0100612			Prevalencia ParaTB	2.5641	5
13	34114	0.165	13.3742	0.098	-4.2446	0.261	9.50135	0.163	0.0415573			Prevalencia Brucelosis	0	NA
14	33987	0.267	38.4049	0.177	7.1223	0.212	6.19946	0.164	0.0424322
15	34345	0.357	60.4908	0.215	12.5899	0.237	7.8841	0.508	0.343395
16	37965	1.553	353.988	0.15	3.23741	0.257	9.23181	0.135	0.0170604
17	33913	0.185	18.2822	0.132	0.647482	0.171	3.43666	0.264	0.129921
18	34513	0.177	16.319	0.123	-0.647482	0.29	11.4555	0.135	0.0170604			Positivo
19	34829	0.619	124.785	0.11	-2.51799	0.241	8.15364	0.139	0.0205599			Sospecho
20	34521	0.328	53.3742	0.164	5.2518	0.265	9.77089	0.127	0.0100612
21	32374	0.353	59.5092	0.11	-2.51799	0.17	3.36927	0.314	0.173666
22	35180	0.243	32.5153	0.194	9.56835	1.304	79.7844	0.141	0.0223097
23	33972	0.234	30.3067	0.198	10.1439	0.197	5.18868	0.147	0.0275591
24	37048	0.14	7.23926	0.137	1.36691	0.227	7.21024	0.191	0.0660542
25	35773	0.661	135.092	0.144	2.3741	0.187	4.51482	0.14	0.0214348
26	34067	0.107	-0.858896	0.103	-3.52518	0.231	7.47978	0.411	0.25853
27	31957	0.72	149.571	0.159	4.53237	0.22	6.73854	0.128	0.0109361
28	22147	0.159	11.9018	0.139	1.65468	0.217	6.53639	0.215	0.0870516
29	37766	0.256	35.7055	0.117	-1.51079	0.327	13.9488	0.171	0.0485564
30	33572	0.186	18.5276	0.15	3.23741	1.221	74.1914	0.118	0.00218723
31	18273	0.192	20	0.197	10	0.183	4.24528	0.126	0.00918635
32	20805	0.252	34.7239	0.136	1.22302	0.197	5.18868	0.282	0.145669
33	29895	0.163	12.8834	0.141	1.94245	0.283	10.9838	0.178	0.0546807
34	35550	0.989	215.583	0.098	-4.2446	1.301	79.5822	0.135	0.0170604
35	35101	0.531	103.19	0.11	-2.51799	0.299	12.062	0.802	0.600612
36	32109	0.193	20.2454	0.136	1.22302	0.158	2.56065	0.117	0.00131234
37	18582	0.101	-2.33129	0.123	-0.647482	0.172	3.50404	0.131	0.0135608
38	33821	0.872	186.871	0.171	6.25899	0.25	8.76011	0.132	0.0144357
39	33868	0.127	4.04908	0.189	8.84892	0.205	5.72776	0.139	0.0205599
41	36639	0.468	79.4613	0	0	0.16	3.49916	0.145	0.0258093
42	23768	0.227	25.3648	0	0	0.25	11.0877	0.135	0.0170604
43	25424	0.206	20.651	0	0	0.212	7.88364	0.145	0.0258093
44	18703	0.274	35.9147	0	0	1.258	96.0793	0.607	0.430009
45	34659	0.211	21.7733	0	0	0.243	10.4975	0.179	0.0555556
46	18896	0.388	61.5039	0	0	0.25	11.0877	0.49	0.327647
47	23447	0.139	5.61167	0	0	0.22	8.55818	2.516	2.10017
48	35280	0.613	112.009	0	0	0.206	7.37774	0.118	0.00218723
49	34273	0.651	120.539	0	0	0.254	11.425	0.177	0.0538058
50	24766	0.17	12.5701	0	0	1.225	93.2968	0.126	0.00918635
51	22129	1.151	232.772	0	0	0.28	13.6172	0.147	0.0275591
52	34079	0.892	174.635	0	0	0.835	60.4132	0.106	-0.00831146
53	29074	0.153	8.75421	0	0	0.226	9.06408	0.21	0.0826772
54	21860	0.7	131.538	0	0	0.246	10.7504	0.17	0.0476815
55	19634	0.164	11.2233	0	0	0.163	3.75211	0.85	0.642607
56	21166	0.169	12.3457	0	0	0.306	15.8094	0.193	0.067804
57	38943	0.532	93.8272	0	0	0.171	4.42664	0.309	0.169291
58	22823	0.83	160.718	0	0	0.191	6.11298	0.12	0.00393701
59	39452	0.418	68.2379	0	0	0.544	35.8769	0.146	0.0266842
60	39419	0.951	187.879	0	0	0.245	10.6661	0.295	0.157043
61	25539	0.166	11.6723	0	0	0.255	11.5093	0.215	0.0870516
62	33684	0.618	113.131	0	0	0.238	10.0759	0.136	0.0179353
63	37476	0.934	184.063	0	0	0.166	4.00506	0.106	-0.00831146
64	39456	1.099	221.1	0	0	0.215	8.13659	0.142	0.0231846
65	39233	0.132	4.0404	0	0	0.202	7.04047	0.162	0.0406824
66	37674	0.242	28.7318	0	0	0.273	13.027	0.14	0.0214348
67	39191	1.029	205.387	0	0	0.257	11.6779	0.199	0.0730534
68	22712	0.197	18.6308	0	0	1.624	126.939	0.16	0.0389326
69	38018	0.207	20.8754	0	0	0.361	20.4469	0.216	0.0879265
70	39252	1.03	205.612	0	0	0.209	7.63069	0.29	0.152668
71	22156	0.23	26.0382	0	0	0.214	8.05228	0.149	0.0293088
72	39320	1.491	309.091	0	0	0.228	9.23272	0.148	0.0284339
73	35935	0.701	131.762	0	0	0.215	8.13659	0.207	0.0800525
74	26129	0.323	46.9136	0	0	0.339	18.5919	0.166	0.044182
75	23944	0.259	32.5477	0	0	0.303	15.5565	0.224	0.0949256
76	39302	0.421	68.9113	0	0	0.201	6.95616	0.165	0.0433071
77	25549	0.168	12.1212	0	0	0.218	8.38954	0.173	0.0503062
78	20726	0.267	34.3434	0	0	0.599	40.5143	0.154	0.0336833
79	23084	0.435	72.0539	0	0	0.219	8.47386	0.511	0.346019
80	25600	0.502	87.0932	0	0	0.112	-0.548061	0.151	0.0310586
